# Supplementary material for: MiR-106a-5p by Targeting MAP3K2 Promotes Repair of Oxidative Stress Damage to the Intestinal Barrier in Prelaying Ducks
Source: Animals (Basel). 2024 Mar 28;14(7):1037. doi: 10.3390/ani14071037 (PMC11010895; doi:10.3390/ani14071037)
Supplement: Supplementary file 1 [file animals-14-01037-s001.zip]

Archive with 1 entries (1 files):
- animals-2859081-supplementary.pdf
